# Supplementary material for: Pollution of the sediments of the coastal zone of the Sambia Peninsula and the Curonian Spit (Southeastern Baltic Sea)
Source: PeerJ. 2018 May 16;6:e4770. doi: 10.7717/peerj.4770 (PMC5960262; doi:10.7717/peerj.4770)
Supplement: Supplemental Information 1 [file peerj-06-4770-s001.xls]

## Sheet: Лист1
Number	Point	Назначение	Data	НП	Cu	Cr	Cd	Pb	Hg
1	1	D29	2011-10-03		5	10	0.1	10
2	2	D29	2011-10-03		5	12	0.1	9
3	3	D29	2011-10-03		5	10	0.1	8
4	4	D29	2011-10-03		8	12	0.1	7
5	5	D29	2011-10-03		9	20	0.4	9
6	6	D29	2011-10-03		6	11	0.1	9
7	7	D29	2011-10-03		6	15	0.1	9
8	8	D29	2011-10-03		3	9	0.1	6
9	9	D29	2011-10-03		10	24	0.2	12
10	1	D29	2014-07-16	<40	7.7	7.4	0.14	1.5	<0.005
11	2	D29	2014-07-16	<40	21	13	0.22	2.5	0.01
12	3	D29	2014-07-16	<40	4.5	1.5	0.48	2.3	<0.005
13	4	D29	2014-07-16	<40	5.5	4.2	0.16	1.4	<0.005
14	5	D29	2014-07-16	<40	13	6	0.13	1.5	0.0064
15	6	D29	2014-07-16	<40	11	10	0.18	2.9	0.007
16	7	D29	2014-07-16	<40	6.3	4	0.33	1.9	<0.005
17	8	D29	2014-07-16	<40	5.8	5.2	0.18	1.7	<0.005
18	9	D29	2014-07-16	<40	10	6.4	0.24	3.4	0.0063
19	1	D29	2014-08-31	42	11	6.9	0.33	0.68	0.0063
20	2	D29	2014-08-31	45	21	7.6	0.36	1.2	0.007
21	3	D29	2014-08-31	<40	3.6	3.6	1.2	0.51	<0.005
22	4	D29	2014-08-31	<40	3.9	3.4	0.82	<0.5	<0.005
23	5	D29	2014-08-31	<40	3.3	2.9	0.35	0.85	0.0052
24	6	D29	2014-08-31	<40	11	7	0.24	1.5	0.0059
25	7	D29	2014-08-31	<40	17	8	0.34	0.72	<0.005
26	8	D29	2014-08-31	<40	4.9	4.9	2.3	1.2	0.005
27	9	D29	2014-08-31	<40	14	9.1	0.28	1.2	0.0058
28	1	D6s	2013-02-12	<40	1.6	3.7	0.34	2.9	<0.005
29	2	D6s	2013-02-12	<40	1.5	2	0.55	5.5	<0.005
30	3	D6s	2013-02-12	<40	1.9	2.5	0.55	3.1	<0.005
31	4	D6s	2013-02-12	<40	1.5	1.4	0.21	2	<0.005
32	5	D6s	2013-02-12	<40	3.3	3.6	0.31	4.4	<0.005
33	1	D6s	2014-07-16	<40	<0.5	25	0.5	<0.5	<0.005
34	2	D6s	2014-07-16	<40	<0.5	<0.5	<0.05	<0.5	<0.005
35	3	D6s	2014-07-16	<40	<0.5	<0.5	<0.05	<0.5	<0.005
36	4	D6s	2014-07-16	<40	<0.5	<0.5	<0.05	<0.5	<0.005
37	5	D6s	2014-07-16	<40	5.5	<0.5	<0.05	<0.5	<0.005
38	6	D6s	2014-07-16	<40	<0.5	<0.5	<0.05	<0.5	<0.005
39	7	D6s	2014-07-16	<40	<0.5	24	<0.05	<0.5	<0.005
40	8	D6s	2014-07-16	<40	<0.5	<0.5	<0.05	<0.5	0.007
41	9	D6s	2014-07-16	<40	<0.5	<0.5	<0.05	<0.5	0.0059
42	1	D6s	2014-08-31	<40	2.2	6.6	<0.05	<0.5	<0.005
43	2	D6s	2014-08-31	110	<0.5	<0.5	<0.05	<0.5	<0.005
44	3	D6s	2014-08-31	<40	<0.5	<0.5	<0.05	<0.5	<0.005
45	4	D6s	2014-08-31	<40	<0.5	<0.5	<0.05	<0.5	<0.005
46	5	D6s	2014-08-31	<40	<0.5	<0.5	<0.05	<0.5	<0.005
47	6	D6s	2014-08-31	<40	1.7	<0.5	<0.05	<0.5	<0.005
48	7	D6s	2014-08-31	<40	<0.5	2.7	<0.05	<0.5	<0.005
49	8	D6s	2014-08-31	<40	0.55	<0.5	<0.05	<0.5	<0.005
50	1	D41	2013-02-12	<40	1.2	2.3	0.21	2.4	0.0063
51	2	D41	2013-02-12	<40	1.7	3.4	0.2	3.2	0.009
52	3	D41	2013-02-12	<40	3.9	1.2	0.23	13	0.07
53	4	D41	2013-02-12	<40	1.3	2.3	0.2	2.5	0.011
54	5	D41	2013-02-12	<40	1.3	2.1	0.18	2.2	0.0056
55	1	D41	2014-09-07	<40	21	24	1.1	0.9	0.009
56	2	D41	2014-09-07	<40	21	23	1.7	0.81	0.013
57	3	D41	2014-09-07	<40	28	23	1.2	1.6	0.019
58	4	D41	2014-09-07	<40	5.1	6.6	0.52	0.54	<0.005
59	5	D41	2014-09-07	<40	8.8	15	0.86	0.88	0.013
60	6	D41	2014-09-07	<40	5	4.5	0.5	0.8	0.007
61	7	D41	2014-09-07	<40	5.3	7.3	0.62	0.98	0.0054
62	8	D41	2014-09-07	<40	14	15	0.85	0.25	0.0051
63	9	D41	2014-11-06	150	6.1	16	0.6	4.1	0.0065
64	1	D41	2014-11-06	160	2.2	1.6	0.28	1.4	0.011
65	2	D41	2014-11-06	150	0.98	0.76	0.38	2.4	<0.005
66	3	D41	2014-11-06	170	0.21	<0.5	6.8	1.1	<0.005
67	4	D41	2014-11-06	150	1	1.2	<0.05	1.7	0.009
68	5	D41	2014-11-06	150	0.73	<0.5	0.4	0.6	0.0057
69	6	D41	2014-11-06	140	0.85	4.4	0.096	0.58	0.0035
70	7	D41	2014-11-06	110	1	<0.5	0.14	0.56	0.009
71	8	D41	2014-11-06	120	2.1	4.9	0.59	3	0.006
72	1	D18	2015-06-22	<40	<0.5	7.1	0.14	2.5	<0.005
73	2	D18	2015-06-22	<40	<0.5	7.5	0.06	1.3	<0.005
74	3	D18	2015-06-22	<40	<0.5	11	0.32	1.5	0.0064
75	4	D18	2015-06-22	60	<0.5	9.9	0.24	1.7	0.0061
76	5	D18	2015-06-22	<40	<0.5	14	0.2	5.2	<0.005
77	6	D18	2015-06-22	<40	0.86	13	0.08	2.7	0.0051
78	7	D18	2015-06-22	73	6.4	38	1.4	<0.5	0.011
79	8	D18	2015-06-22	49	<0.5	9	0.14	2.2	<0.005
80	9	D18	2015-06-22	170	<0.5	9.1	0.14	1.5	<0.005
81	1	D19	2015-06-22	43	0.87	1.6	<0.05	<0.5	<0.005
82	2	D19	2015-06-22	<40	<0.5	<0.5	<0.05	<0.5	<0.005
83	3	D19	2015-06-22	<40	<0.5	0.82	<0.05	<0.5	<0.005
84	4	D19	2015-06-22	<40	<0.5	<0.5	<0.05	<0.5	<0.005
85	5	D19	2015-06-22	<40	<0.5	0.85	0.6	<0.5	<0.005
86	6	D19	2015-06-22	<40	<0.5	<0.5	<0.05	<0.5	<0.005
87	7	D19	2015-06-22	<40	<0.5	<0.5	<0.05	<0.5	<0.005
88	8	D19	2015-06-22	<40	<0.5	<0.5	<0.05	<0.5	<0.005
89	9	D19	2015-06-22	<40	<0.5	<0.5	<0.05	<0.5	0.005
90	1l	D6	2014-07-10	<40	6.7	12	0.61	0.67	0.0063
91	3l	D6	2013-07-10	<40	4.1	2.8	0.13	< 0.5	< 0.005
92	3l	D6	2014-07-15	<40	12	7.4	0.22	< 5	< 0.005
93	4l	D6	2013-07-10	<40	17	16	0.69	< 0.5	0.022
94	4l	D6	2014-07-15	<40	28	19	0.64	< 0.5	0.0053
95	5l	D6	2013-07-10	<40	110	25	0.73	0.61	0.007
96	5l	D6	2014-07-15	<40	49	25	0.51	0.59	< 0.005
97	6l	D6	2013-07-10	<40	7.2	15	0.098	1.1	0.016
98	6l	D6	2014-07-15	<40	110	20	0.59	1.8	< 0.005
99	7l	D6	2013-07-10	<40	200	28	0.93	2.6	0.0057
100	7l	D6	2014-07-16	<40	300	55	1.2	6.6	0.006
101	9l	D6	2013-07-10	<40	7.1	1.3	0.12	< 0.5	< 0.005
102	9l	D6	2014-07-16	<40	4.5	2.1	0.18	< 0.5	< 0.005
103	10l	D6	2014-07-18	90	3.4	3.1	0.56	3.4	0.008
104	11l	D6	2013-07-11	<40	4.2	2.6	0.16	1.2	0.0059
105	11l	D6	2014-07-19	<40	4	3.3	0.12	1.3	< 0.005
106	15l	D6	2013-07-10	<40	11	8.5	0.16	1.3	0.0064
107	15l	D6	2014-07-10	<40	5.6	5.9	0.22	1.3	< 0.005
108	16l	D6	2013-07-11	<40	8.6	5.5	0.23	0.91	0.032
109	16l	D6	2014-07-19	<40	5.1	5.8	0.17	< 0.5	0.007
110	17l	D6	2013-07-10	<40	21	4.7	0.27	0.71	< 0.005
111	17l	D6	2014-07-16	53	14	4.6	0.22	0.86	< 0.005
112	18l	D6	2013-07-10	<40	22	7.7	0.19	2.2	0.009
113	18l	D6	2014-07-16	<40	56	31	0.33	2.6	0.009
114	23l	D6	2013-07-10	<40	24	19	0.45	3.9	0.031
115	23l	D6	2014-07-16	<40	9.2	18	0.5	4.9	0.022
116	10-l-D6	D6	2013-07-11	<40	23	6.5	0.31	2.1	0.0055
117	10-l-D6	D6	2014-07-18	<40	15	6.9	0.25	1.8	< 0.005
118	11-l-D6	D6	2013-07-11	<40	8.8	4.1	0.19	< 0.5	0.0063
119	11-l-D6	D6	2014-07-18	<40	15	6.6	0.27	2	< 0.005
120	12-l-D6	D6	2013-07-11	<40	8.6	3.2	0.29	< 0.5	< 0.005
121	12-l-D6	D6	2014-07-18	<40	7.1	3.5	0.31	1.5	< 0.005
122	1-l-D6	D6	2014-07-18	<40	2.8	1.3	0.51	1.9	< 0.005
123	2-l-D6	D6	2013-07-11	<40	8.6	2.3	0.13	< 0.5	0.008
124	2-l-D6	D6	2014-07-18	<40	3.3	3.1	0.17	0.87	< 0.005
125	3-l-D6	D6	2013-07-11	<40	13	3	0.2	0.63	< 0.005
126	3-l-D6	D6	2014-07-18	<40	2.7	3.2	0.2	1.6	< 0.005
127	4-l-D6	D6	2013-07-11	<40	7.1	2.4	0.14	0.69	< 0.005
128	4-l-D6	D6	2014-07-18	<40	4.4	3.5	0.23	1.5	< 0.005
129	5-l-D6	D6	2013-07-11	<40	6.9	2.6	0.22	< 0.5	< 0.005
130	5-l-D6	D6	2014-07-18	<40	6.3	2.9	0.17	1.2	< 0.005
131	6-l-D6	D6	2013-07-11	<40	4	2.2	0.2	< 0.5	0.007
132	6-l-D6	D6	2014-07-18	<40	7.2	2.5	0.14	0.65	< 0.005
133	7-l-D6	D6	2013-07-10	<40	2.4	0.61	0.13	1.2	< 0.005
134	8-l-D6	D6	2013-07-11	<40	6.7	21	0.17	< 0.5	< 0.005
135	9-l-D6	D6	2013-07-11	<40	30	11	0.33	1.1	0.009
136	9-l-D6	D6	2014-07-18	<40	7.1	2.2	0.7	< 0.5	< 0.005
137	1l	D6	07.2015	120	1.2	<0.5	<0.05	<0.5	<0.005
138	3l	D6	07.2015	120	<0.5	23	0.8	<0.5	<0.005
139	4l	D6	07.2015	100	<0.5	59	1.2	<0.5	<0.005
140	5l	D6	07.2015	59	<0.5	15	0.6	<0.5	<0.005
141	6l	D6	07.2015	90	<0.5	59	1.2	<0.5	<0.005
142	7l	D6	07.2015	50	<0.5	5.1	0.25	<0.5	<0.005
143	10l	D6	07.2015	90	1.5	9	0.25	<0.5	<0.005
144	15l	D6	07.2015	49	<0.5	<0.5	<0.05	<0.5	<0.005
145	16l	D6	07.2015	45	<0.5	4.1	<0.05	<0.5	<0.005
146	17l	D6	07.2015	110	41	99	3.3	<0.5	0.1
147	18l	D6	07.2015	100	<0.5	17	<0.05	<0.5	<0.005
148	23l	D6	07.2015	˂40	<0.5	26	0.45	<0.5	<0.005
149	1-l-D6	D6	07.2015	˂40	<0.5	12	0.45	<0.5	<0.005
150	2-l-D6	D6	07.2015	˂40	<0.5	13	0.7	<0.5	<0.005
151	3-l-D6	D6	07.2015	˂40	<0.5	8.8	0.3	<0.5	<0.005
152	4-l-D6	D6	07.2015	˂40	<0.5	8.2	0.6	<0.5	<0.005
153	5-l-D6	D6	07.2015	˂40	<0.5	4.4	<0.05	<0.5	<0.005
154	6-l-D6	D6	07.2015	˂40	<0.5	4.1	<0.05	<0.5	<0.005
155	9-l-D6	D6	07.2015	˂40	2	<0.5	<0.05	<0.5	<0.005
156	10-l-D6	D6	07.2015	˂40	<0.5	<0.5	<0.05	<0.5	<0.005
157	11-l-D6	D6	07.2015	˂40	<0.5	<0.5	<0.05	<0.5	<0.005
158	12-l-D6	D6	07.2015	˂40	0.5	<0.5	<0.05	<0.5	<0.005
