# Supplementary material for: Pollution of the sediments of the coastal zone of the Sambia Peninsula and the Curonian Spit (Southeastern Baltic Sea)
Source: PeerJ. 2018 May 16;6:e4770. doi: 10.7717/peerj.4770 (PMC5960262; doi:10.7717/peerj.4770)
Supplement: Supplemental Information 4 [file peerj-06-4770-s004.xlsx]

## Sheet: Лист1
Point number	Latitude (north)	Longitude (east)	fraction, mm
			10	4	2.8	2	1.4	1	0.71	0.5	0.355	0.25	0.18	0.125	0.1	0.09	0.063	0.05	<0,05
1	54.9548	20.0032	0	0	0	0	0.695635	3.82001	21.9793	45.7415	21.5139	3.51804	0.921866	0.518238	0.666733	0.254136	0.294997	0.0767391	0
2	54.9473	20.0305	0	0	0	0	0	0	0.536852	1.1335	3.3693	5.67659	5.34252	9.64773	25.8625	15.2931	28.0996	2.73625	2.29559
3	54.9472	20.0625	0	0	0	0	0	0.55868	1.82447	7.52927	28.0013	43.8379	11.983	3.68766	1.77653	0.455425	0.324514	0.0239698	0
4	54.9473	20.0946	0	0	0	0	0	0	0.121674	0.410525	1.41656	5.8809	16.7415	45.5317	23.5266	3.73529	2.40479	0.135523	0.091008
5	54.9436	20.1259	0	0	0	0	0	0	0.0186939	0.157029	0.655533	1.66002	5.41127	18.8896	37.819	15.1047	18.6466	1.04437	0.588235
6	54.9463	20.1566	0	0	0	0	0	0	0.0719157	0.083075	0.308741	1.73962	6.55673	31.9802	39.8934	7.72474	10.4216	0.955983	0.264104
7	54.953	20.1872	0	0	0	0	0	0	0.254328	0.0286567	0.038209	0.555224	4.41194	30.5027	40.5803	12.0716	10.0931	0.961194	0.49791
8	54.9549	20.2186	0	0	0	0	0	0	1.63603	1.53871	2.24157	5.00108	15.0433	42.8785	22.0177	5.22491	3.87219	0.383867	0.161116
9	54.9579	20.25	0	0	0	0	0	0	0.0359928	0.0239952	0.233953	1.41829	10.1123	33.8589	32.2581	12.0679	8.29377	1.17062	0.525324
10	54.9549	20.2818	0	0	0	0	0.717031	2.51011	12.859	31.0083	29.9373	17.0581	4.44984	1.1337	0.247775	0.0121359	0.0353964	0.0333738	0
11	54.9427	20.3054	0	0	0	0	0	0	0.718048	0.748146	1.90906	7.22885	10.4224	16.6151	27.5245	13.5225	17.9147	2.26379	1.12867
12	54.9393	20.3366	0	0	0	0	0	0	0.434107	0.396809	1.90738	10.3067	16.9872	22.6005	20.4683	9.81973	14.6177	1.41732	1.04123
13	54.9373	20.3683	2.91049	13.2721	5.90966	7.05141	7.47333	5.40668	6.07039	6.62325	9.22128	11.1598	10.2058	6.11681	4.08549	1.89414	2.11099	0.489816	0
14	54.9418	20.4005	0	0	0	0	0	0	0.202954	0.124599	0.268465	0.760437	1.58125	3.84072	24.4444	21.5748	41.6365	3.16378	2.40462
15	54.9485	20.4315	0	0	0	0	0	0	0	0	0	0	0	0	0	0	0	0	0
16	54.9563	20.4604	100	0	0	0	0	0	0	0	0	0	0	0	0	0	0	0	0
17	54.9647	20.4867	17.8226	17.8631	6.40134	5.86141	8.47696	9.25966	12.2729	10.0525	6.02832	3.83638	0.947082	0.410318	0.189669	0.158058	0.293355	0.126446	0
18	54.9742	20.5136	100	0	0	0	0	0	0	0	0	0	0	0	0	0	0	0	0
19	54.9842	20.5402	7.07176	1.5221	0.538732	0.530117	0.675237	0.866742	1.70168	4.69883	13.9162	28.2672	26.4873	9.66072	1.60559	0.694454	1.40282	0.208734	0.154397
20	54.9947	20.5657	0	0	0	0	0	0	1.00128	2.14179	4.8023	15.1276	16.9537	7.50957	18.0867	13.1643	19.6216	1.16497	0.427296
21	55.0063	20.5894	0	0	0	0	0	0	1.15137	2.7478	4.70866	9.67749	21.4072	26.7276	11.9738	6.70608	12.8833	1.25887	0.761127
22	55.0185	20.6123	0	0	0	0	0	0	1.04521	0.157457	5.41828	13.6621	18.294	32.1126	13.9277	3.65533	5.74478	1.35723	4.62326
23	55.0306	20.6335	0	0	0	0	0	0	1.02785	1.18203	4.25326	13.136	23.4382	26.5629	13.6941	4.88231	7.6791	1.06794	3.07945
24	55.0446	20.6559	0	0	0	0	0	0	0.55402	0.510421	1.20693	6.06231	18.2709	24.4236	20.8284	11.0719	14.7863	1.23458	1.04636
25	55.057	20.6787	32.3861	0	0	0	0	0	0.118	0.282216	0.841733	5.0558	18.9641	24.7726	8.82049	3.18698	4.45695	0.724224	0.3894
26	55.0708	20.6982	0	0	0	0	0	0.891892	1.91799	3.49581	4.11463	11.4874	27.7195	32.2237	11.0112	3.21994	3.58341	0.23206	0.105312
27	55.0842	20.717	0	0	0	0	0	0	0.521785	2.11323	4.09862	10.2174	21.6836	34.2369	16.0684	5.25872	5.24393	0.420906	0.133925
28	55.0982	20.7347	0	0	0	0	0	0	1.39697	3.41071	5.02807	8.68097	15.5627	34.4163	21.1288	4.86298	4.91746	0.53968	0.0578228
29	55.113	20.7529	0	0	0	0	0	0	1.63415	0.739143	1.42339	4.5123	14.5946	44.9074	23.9506	4.36526	3.63984	0.160769	0.0754828
30	55.1281	20.77	0	0	0	0	0	0	1.78795	1.7635	3.17488	3.91432	4.3662	19.016	35.4959	13.704	14.3016	2.01291	0.460681
31	55.143	20.7869	0	0	0	0	0	0	0	0.298864	0.345793	1.00692	2.85855	20.7031	45.4199	13.0002	14.9761	0.977276	0.410012
32	55.1568	20.8055	8.44981	0	0	0	0	0	0.231361	0.393382	0.650144	0.659069	1.42249	25.4202	42.9054	8.21983	10.6804	0.715365	0.254703
33	55.1703	20.8244	27.3557	0	0	0	0	1.1052	0.20221	0.424887	0.517397	0.666394	1.55628	23.0479	32.2636	7.82399	4.43062	0.441261	0.167008
34	55.1846	20.8425	0	0	0	0	0	1.25996	1.05182	0.76395	1.15368	2.35828	3.97476	10.6399	38.4621	15.4606	20.6975	3.29938	0.881311
35	55.1983	20.86	3.20283	0	0	0	0	0	0.173101	0.270074	1.46094	3.79192	4.11365	20.6389	40.716	10.4939	13.869	0.967011	0.304513
36	55.2124	20.8771	0	0	0	0	0	0	0.377651	0.186786	0.331158	0.745514	7.06688	47.9812	33.9682	4.79608	4.28956	0.177814	0.0758564
37	55.2272	20.894	0	0	0	0	0	0	0.117382	0.0413184	0.101418	0.283595	3.69424	46.3142	40.5212	5.75829	2.89417	0.160578	0.109869
38	55.2411	20.9117	0	0	0	0	0	0	0.503525	0.576032	0.957704	2.68177	8.52568	28.3766	36.1742	10.6193	10.4935	0.725076	0.362538
39	55.2553	20.9288	0	0	0	0	0	0	0.120561	0.0800088	0.193994	0.474573	2.49342	36.9049	43.7363	9.80491	5.72227	0.286059	0.183034
40	55.2703	20.9446	0	0	0	0	0	0	1.10422	0.0773048	0.166062	0.428517	2.62168	34.9017	37.5358	8.8452	13.4186	0.638481	0.264363
