# Supplementary material for: Pollution of the sediments of the coastal zone of the Sambia Peninsula and the Curonian Spit (Southeastern Baltic Sea)
Source: PeerJ. 2018 May 16;6:e4770. doi: 10.7717/peerj.4770 (PMC5960262; doi:10.7717/peerj.4770)
Supplement: Supplemental Information 5 [file peerj-06-4770-s005.xlsx]

## Sheet: Лист1
Point number	Latitude (north)	Longitude (east)	Concentration, mg/kg
			Hg	Cd	Cu	Ni	Pb	Zn	Oil
1	54.9548	20.0032	0.0064	0.19	0.98	0.71	<0.5	5.7	<40
2	54.9473	20.0305	0.007	0.82	43	2.8	<0.5	19	<40
3	54.9472	20.0625	<0.005	<0.05	4.3	0.67	1.2	15	<40
4	54.9473	20.0946	<0.005	0.57	14	1.8	<0.5	13	<40
5	54.9436	20.1259	0.0053	0.78	39	3.2	<0.5	16	<40
6	54.9463	20.1566	0.0053	0.96	56	2.6	0.65	17	<40
7	54.953	20.1872	<0.005	0.63	4.3	3.6	<0.5	14	<40
8	54.9549	20.2186	<0.005	0.34	25	8.9	0.52	24	120
9	54.9579	20.25	<0.005	0.31	12	8.7	19	10	120
10	54.9549	20.2818	<0.005	0.34	29	9.1	1.6	16	100
11	54.9427	20.3054	<0.005	0.41	54	9.7	1.9	14	50
12	54.9393	20.3366	0.0052	0.39	36	11	<0.5	20	66
13	54.9373	20.3683	<0.005	0.65	46	12	<0.5	18	53
14	54.9418	20.4005	<0.005	0.33	9.6	8.1	<0.5	12	57
15	54.9485	20.4315
16	54.9563	20.4604
17	54.9647	20.4867	0.0055	0.16	6.4	2.2	<0.5	8	55
18	54.9742	20.5136
19	54.9842	20.5402	0.006	0.44	35	1.7	0.6	9.2	110
20	54.9947	20.5657	<0.005	0.67	30	1.5	0.53	11	20
21	55.0063	20.5894	<0.005	0.55	20	1.6	0.92	11	56
22	55.0185	20.6123	<0.005	0.46	63	0.78	1.2	91	<40
23	55.0306	20.6335	0.0051	0.27	63	<0.5	2.2	6.9	<40
24	55.0446	20.6559	0.0052	0.59	46	1.3	1.2	12	<40
25	55.057	20.6787	0.0053	0.29	25	0.63	0.86	4	<40
26	55.0708	20.6982	0.005	0.44	26	1.1	1.2	8.8	48
27	55.0842	20.717	0.008	<0.05	78	1.3	<0.5	13	<40
28	55.0982	20.7347	0.0054	0.24	240	1.8	<0.5	24	41
29	55.113	20.7529	0.009	<0.05	59	1.1	<0.5	12	48
30	55.1281	20.77	<0.005	0.36	110	0.86	3.7	9.7	50
31	55.143	20.7869	0.006	0.04	66	10	1.6	17	90
32	55.1568	20.8055	0.0053	0.56	170	120	5.9	19	140
33	55.1703	20.8244	0.0061	0.67	72	13	130	230	650
34	55.1846	20.8425	0.0059	0.86	340	11	8	20	140
35	55.1983	20.86	0.01	0.52	150	11	5.3	10	1380
36	55.2124	20.8771	0.007	0.25	89	1.4	<0.5	15	220
37	55.2272	20.894	<0.005	0.05	34	2.1	<0.5	10	53
38	55.2411	20.9117	0.0058	0.49	160	0.96	3.5	14	81
39	55.2553	20.9288	0.0054	0.39	56	0.98	2.1	11	69
40	55.2703	20.9446	0.005	0.69	240	0.67	6.5	15	43
